# Supplementary material for: Taxonomic Identification of Two Novel Genera and Four Novel Species of Lipolytic Floral-Associated Yeasts
Source: J Fungi (Basel). 2026 Jul 15;12(7):521. doi: 10.3390/jof12070521 (PMC13413130; doi:10.3390/jof12070521)
Supplement: Supplementary file 1 [file jof-12-00521-s001.zip]

Archive with 12 entries (11 files):
- Figure S2/
- Figure S2/Figure S2a-- 2.6218,2.6214---NJ tree.pdf
- Figure S2/Figure S2b-- 2.8784---NJ tree.pdf
- Figure S2/Figure S2c-- 2.6068---NJ tree.pdf
- Figure S2/Figure S2d --2.8783---NJ tree.pdf
- Figure S2/Figure S2e-- 2.8812---NJ tree.pdf
- Figure S1.png
- Figure S3.png
- Table S1.pdf
- Table S2 .pdf
- Table S3 .pdf
- Table S4 .pdf
